# Supplementary material for: Modern Methods for the Sustainable Synthesis of Metalloporphyrins
Source: Molecules. 2021 Nov 2;26(21):6652. doi: 10.3390/molecules26216652 (PMC8588080; doi:10.3390/molecules26216652)
Supplement: Supplementary file 1 [file molecules-26-06652-s001.zip]

Archive with 1 entries (1 files):
- molecules-1440322-supplementary.pdf
